# Supplementary material for: Stereotactic Surgery for Treating Intractable Tourette Syndrome: A Single-Center Pilot Study
Source: Brain Sci. 2022 Jun 28;12(7):838. doi: 10.3390/brainsci12070838 (PMC9313141; doi:10.3390/brainsci12070838)
Supplement: Supplementary file 1 [file brainsci-12-00838-s001.zip]

Archive with 1 entries (1 files):
- brainsci-1738139-supplementary.pdf
